# Supplementary material for: Development of New Candidate Gene and EST-Based Molecular Markers for Gossypium Species
Source: Int J Plant Genomics. 2012 Jan 17;2011:894598. doi: 10.1155/2011/894598 (PMC3270397; doi:10.1155/2011/894598)
Supplement: Supplementary file 1 — Supplementary File-1 contains information related to candidate gene-based markers, their primer sequences, and associated putative function. Similarly, Supplementary File-2 contains Mississippi G. arboreum EST-SSR (MGAES) primers, their source EST GenBank IDs, primer sequences, melting temperature, PCR annealing conditions, and their putative function. [file 894598.f1.xlsx]

## Sheet: Candidate_Gene_Markers
Genbank Accession	Putative function	Putative Function derived from GenBank	Forward primer	Reverse Primer
BG442926	Actin gene	Brachypodium sylvaticum(ACO87663)	AAGGATATGCCCTCCCTCAT	CCACATCTGTATTCCGATCACA
BG446766	Cf-5 gene		GCTCTTGTTTTTGTTGCTGT	GTTCGTTGTTTGAGACATCA
BG447027	Kinetochore protein SKP1	Elaeis guineensis(ACF06456)	AAGACCCCAGAAGAGATCAG	CAGATGAAAAGTCAGAGCAACA
BG447042	S-adenosyl-L-methionine Decarboxylase proenzyme	Arabidopsis thaliana(NP_001118697)	CCCTCCACCCTAGATTCTCATA	GGACTGCAAACTTTATCCGA
BG447044	Calcium-binding protein Calreticulin	Arabidopsis thaliana (AAA80652)	CAGCATCATGTTTGGACCTG	CGGGTCATCCTGTAATCCCT
BG447052	Actin depolymerizing factor	Arabidopsis thaliana (NP_190187)	AGTCTCTGTGAGAAAGCCCA	CGAATAACATCAAGTCCCATCT
BG447061	Prohibitin 3 (Atphb 3)	Arabidopsis thaliana(NP_198893)	CCACACTTTTCGCCATTG	TTCGATCTCTCCACTCATCAG
BG447067	Low MW Heat Shock Protein gene (Gmhsp17.6-L)	Gossypium hirsutum(ABW89470)	CGCCTTTGATCCATTCTC	GACACTATCTCAAAGCAAAGGA
BG447079	cytosolic cyclophilin gene	Arabidopsis thaliana (NP_179251)	ATGGCCTCAAATCCCAAGGT	TGCGACGGTTCTAGACGGAC
BG447092	Glyceraldehyde-3-phosphate dehydrogenase	Gossypium hirsutum(ACJ11728)	CTCTCCTACTTCCCTCGTTATC	CGTGCTTGTAGTCTTTCTCGT
BG447128	methionine synthase	Glycine max (AAQ08403)	CATTGTTGGCTATCCCCGTA	CATTCAACCCCGAAGAGG
BG447130	mango nashi-like protein	Zea mays (ACG28070)	AGGAGGAGAGCGAGAGAGTTTTA	TAAAACGAATGGGCCCCT
BG447133	Glutamin Synthetase	Camellia sinensis (ABX79672)	CCCTTCTTAGTTCCGCTGTA	CAGTGATCCGCTCCAGTAT
BG447141	S-adenosyl-L-homocysteine hydrolase	Gossypium hirsutum(ACJ11250)	CAAGGGAGAGAGTGTATCAGTG	AAGGTATCGGAACTTGCTC
BG447151	ATP Synthase delta subunit	Spinacia oleracea(AAA34024)	CCTGCAGTCACCTATGGAT	CAGCAAGTTGAATATCACCC
BG447164	Mitogen-activated protein kinase	Euphorbia esula(AF242308_1)	CGTTGAGGATGCATTAGCTC	TACATATCCAGCGCTCGG
BG447197	Auxin induced Basic helix-loop-helix Transcription factor	Gossypium hirsutum(AF165924_1)	TGCTATCATGGAAGGAAGGAGG	CGGGTCTTCGTTTCCTTCCTA
BG447199	110 kDa protein HMP	Arabidopsis thaliana(BAF01856)	AATTCGCACGAGGCCCTT	CCAAAATATAAGCCGGGTCAAA
BG447211	DNA-binding protein (WRKY 1)	Hypericum perforatum(ADK92866)	AGCCACTGAACCTTCCACTA	GCAAACAGGACCGTTAAAAT
BG447213	Zinc Finger protein (TIM9)	Arabidopsis thaliana(AF150111_1)	AATGACTGCGTGGACAACT	CAACAATTCTCAACTCCAGC
BG447215	Acyl CoA independent ceramide	Arabidopsis thaliana(NP_567660)	AAGGAACAAAGGGAAATAGAGG	GTGGACAAAAAGATAGTGATGG
BG447218	ribulose monophosphate pathway genes		CGAACAAATCAGCGAAGATC	TACTCCCTCCTCAACGCTC
BG447219	proteasome Beta subunit	Ricinus communis(XP_002520338)	GTCGATCTTCGAATACAACG	GGAGTCCATCTAAATCCAGC
BG447225	Tonoplast intrinsic protein	Hevea brasiliensis(ACX37451)	CGATCATAAACATCACGGTT	GTGGGCGTTGTTAATAACAA
BG447226	Potassium transporter HAK3p	Mesembryanthemum crystallinum(AF367866_1)	TTCTTCTTTGGCTCCATTGA	TCCTTCACGCGGTTATCG
BG447238	photolyase/blue light photo receptor phr2	Arabidopsis thaliana(AAM64933)	AGGGAAAAGGCGACAAGG	TCAGCCCCGATGGTTTAG
BG447240	Calmodulin protein	Wolffia arrhiza(ADY38663)	TCAGCTCACCGATGATCA	TTCAATGAAACCCAATCCC
BG447256	Poly A - binding protein	Plantago major(CAJ38367)	CGGGTCTATCGCTATCCA	ATTTGACGGGATACTAGTGTG
BG447263	Elongation factor 1 alpha protein	Solanum tuberosum(ABB16977)	TCACAGGCTGACTGTGCTG	TGAGTCGGACGAGAGGAGAG
BG447274	Methionine sulfoxide reductase	Arabidopsis thaliana(CAA65991)	CGAAGCCTTGCGCTTACT	CGGGTGAAATTCCTCTGC
BG447304	Triosephosphate isomerase	Zea mays(NP_001152578)	CTCCCAACTTACACAATGCA	CCCTCCAAAATAGAAACGTG
BG447306	Mg-dependent ATPase1(LeMA-1)	Arabidopsis thaliana(AAB70397)	ACCTTGACCCTGCTGCTCTGAT	CCTGACCCAATATAATTGGG
BG447307	UDP-glucose:protein transglucosyase	Solanum tuberosum(ABA81861)	CTCTGAAAAGTCCCAAGTTG	AAATGGTTTGACCATCTCC
BG447314	Copalyl diphosphate synthase 1		GCCTAAGCAGATTCATGAGA	GTTGCAGAATGACCAGAAA
BG447320	G protein beta subunit	Nicotiana plumbaginifolia(CAA96528)	AGCTTCTCGTGATCGAACTA	TGAAGCCATCTCTTTGTGG
BG447343	phosphoglyceromutase(pgm) gene	Zea mays(CAA83914)	GAATATGTGGAAATCCCGAG	CCTGGAAAACCATTTACAAC
BG447346	Importin alpha(LeKAP alpha) protein	Arabidopsis thaliana(CAA75513)	CCATCTCAAACATCACTGCT	CGAGAATTTTGTTTAGGGCTT
BG447353	Mob1-like protein	Medicago sativa subsp. Falcata(CAG25780)	AATGAGTCTCTTCGGTCTGG	GGCATAGACTCGGAACAGT
BG447356	Omega-3 Fatty acid desaturase(FAD3)	Vernicia fordii(AAC98967)	TGGATACGAGCAGAAGCTT	AGACTACAGGAACTTCAACCTT
BG447373	Fatty acid desaturase	Corylus heterophylla(AEF80000)	GGCAAGGAATGGAGTTACCT	TCCATGTTTTTGATGGAGAC
BG447378	Cyanase	Trichinella spiralis(XP_003379684)	TGCAAGCCGTAAAGCATA	GTGGGAAATTCCTTTGGG
BG447382	Isocitrate Dehydrogenase	Gossypium hirsutum(ACJ11744)	GCACGAACAGCATAGCATCT	AGAAAATGTAAGCCCTGTGG
BG447389	Cks1/Suc1 protein	Arabidopsis thaliana (NP_180363)	GAGCCTCTTTTTCCTTTCTT	GCGAACTATTACGGTGATATCA
BG447399	Ascorbate oxidase related protein	Zea mays (NP_001152000)	ATTGTTTTATGCCGCCGCT	AGTTCGTTCGCAGGGTGTG
BG447405	Transcription factor (Hap5a)	Arabidopsis thaliana (NP_190428)	CCCATCCATATCTGACCCTT	AATAGCCGCAGCGAAGTC
BG447411	ubiquitin extension protein	Nicotiana tabacum (AAZ53360)	CCATAACCCTAGAGGTTGAG	CCATAGTGGAAAAACCCTAA
BG447428	Cinnamic acid 4-hydroxylase	Trifolium pratense (ACB78016)	ATTTTGGCACTGCCAATC	CCCAACAAAGCTAAATGCA
BG447438	copper binding protein CUTA	Chlamydomonas reinhardtii(XP_001701900)	TTTCCCAGTCTCTGCTCAAT	GCAGGTCATATACTACATCCGA
BG447443	Small heat shock protein	Glycine max (P04794)	GCAGAAACTCTAAGACAGCTC	CGCAAACTTCATCAACAAC
BG447446	G-protein Beta Subunit	Arabidopsis thaliana (NP_173248)	CATTCAAAACCCTAAAGGC	GAGGCTGTAAAGCTTCTTTC
BG447456	Actin depolymorizing Factor 2	Populus trichocarpa (XP_002299888)	TCTTTCCCCTTATTTTCTCTCC	CCAACATAAAAGGAAAGGCATG
BG447457	Spermidine Synthase	Malus sylvestris (BAE19758)	TTCCCTTTCTTTACCGTACTC	CACCCACATTAAAGATGACG
BG447461	Leucine rich repeat protein	Glycine max (ACM89589)	GAGGCCATGTTTTGCTCTA	AACGGTCTCAGTGGTAGGA
BG447473	light induced 34kD protein	Chenopodium rubrum (P29764)	GTTCCACCAGGCAACACT	AGTACGAGCAATCTGAACTGTA
BG447474	Alpha-tubulin 3(TUA3) mRNA	Oryza sativa (ABR25510)	GAACCGATTGATATCCCAA	ACCTTTCCAGCGTTTAGAT
BG447485	Flavonoid 3'-hydroxylase	Vitis vinifera (BAE47006)	CTTCCAAGCCGTCATCAAA	AAGAGCCAACCTTCGACAGT
BG447487	gt-2 gene transcription factor	Oryza sativa (CAA48328)	GGAGTTGGGTTACAAAAGG	GCATTGACAAACGTTGAGAT
