# Supplementary material for: Development of New Candidate Gene and EST-Based Molecular Markers for Gossypium Species
Source: Int J Plant Genomics. 2012 Jan 17;2011:894598. doi: 10.1155/2011/894598 (PMC3270397; doi:10.1155/2011/894598)
Supplement: Supplementary file 2 [file 894598.f2.xlsx]

## Sheet: MGAES_Markers_Full_List
EST-SSR Name	Genbank ID	Oligo Sequence 5'-3'	F. Tm	Oligo Sequence 5'-3'	R. Tm	Ann. Temp.	Putative Gene Function
MGAES-1	13245658	CTTCGGATCTGAATGAGGCT	63.2	CGGCTTCTCGCTACAACAT	62.9	TD 60-55
MGAES-2	13357046	CTCTGGTGTTCAGATGATGCT	61.9	TCCAAAACATCAGCCATCAA	64	TD 60-55
MGAES-3	11210714	GGCTCTGCTTTTCGGATCTA	63.2	GCCATCGATAATCTGTGCAA	63.5	TD 60-55
MGAES-4	13356068	TCGATGGAAGAAAAATCGAAA	63.2	GCTCGGATATTTCGACCAA	62.5	TD 60-55	ASPARTYL PROTEASE FAMILY PROTEIN
MGAES-5	11206701	TCGATGGAAGAAAAATCGAAA	63.2	CGGATATTTCGACCAAGGA	62.4	TD 60-55	ASPARTYL PROTEASE FAMILY PROTEIN
MGAES-6	13247088	GAAAAATCCAAAATCATTCTGC	62	AGCTCGGATATTTCGACCA	62.1	TD 60-55	ASPARTYL PROTEASE FAMILY PROTEIN
MGAES-7	11209826	CCGTATTTCACTTCCCCTCT	61.8	CTGGACGCAACCTAAAGA	62.8	TD 60-55	ACYL CARRIER PROTEIN
MGAES-8	21096984	AAAACCCGAAGCTCGAAAAT	63.5	ATATTCCCCGCTTAGCATCA	63.1	TD 60-55	PROTEIN RALF-LIKE 33
MGAES-9	11200654	CTGCCGATTTGAAGGAT	63.8	TCTCCTCTTTCTTGGCCTCA	63.9	TD 60-55	60S ACIDIC RIBOSOMAL PROTEIN
MGAES-10	13244717	CTGGTGATGAGGGGAGTA	58.5	GCAAAGCAAAGCAAACTTGA	63	55	FIBER PROTEIN FB10
MGAES-11	13349671	CTGGTGATGAGGGGAGTA	58.5	CAAGCTATTCATCCACCCAA	63.6	55	FIBER PROTEIN FB10
MGAES-12	13246295	ACCCCATAAGCCCTTTTCA	63.1	GGCTTGAATGTGCTTTGGAT	63.9	TD 60-55
MGAES-13	13353090	ACCCCATAAGCCCTTTTCA	63.1	CTCGAATGTGCTTTGGATCA	63.8	TD 60-55	GATA TYPE ZINC FINGER TRANSCRIPTION FACTOR-LIKE PROTEIN
MGAES-14	13243705	ACCCCATAAGCCCTTTTCA	63.1	CTCGAATGTGCTTTGGATCA	63.8	TD 60-55	GATA TYPE ZINC FINGER TRANSCRIPTION FACTOR-LIKE PROTEIN
MGAES-15	8380270	CACTTCGGCCCGAGTAGTAT	62.9	TCTGACCATCAGGCTGGATT	64.6	TD 60-55	ALPHA TUBULIN
MGAES-16	13353127	ATTCGGCACGGTCTTAAT	62.3	TCACTTGGCATCTGACCAT	61.8	TD 60-55	TUBULIN ALPHA-2 ALPHA-4 CHAIN
MGAES-17	18099794	AGCCCTTGAAGAGGTTCCAT	63.8	TCGTGAGAAGCTGCGAAA	63.6	TD 60-55
MGAES-18	13246648	AAGCCCAAGAAGATGAAGCA	63.7	TCAGTCTCCACCAGCCTTCT	64	TD 60-55	UBIQUITIN EXTENSION PROTEIN
MGAES-19	21098569	CGCCAAGAAGAGGAAGAAGA	63.5	CCGCAATAGTGCCTATCAAAA	63.6	TD 60-55	UBIQUITIN EXTENSION PROTEIN
MGAES-20	11200225	CAATCGCCATTGTTTACGA	62	CTTCCAGACCCTCATCGTT	61.7	TD 60-55	LIPID BINDING
MGAES-21	11200643	GGCTTCTCCTCCTTTAAGTTTGA	63.5	GTTTTCATGAGCCCGACACT	64	TD 60-55	PROTEIN
MGAES-22	11202234	CGTCCTAGATTTCCCCCTTT	62.9	TTTTCCTCTGTAAATCCGGCTA	63.4	TD 60-55
MGAES-23	11201046	GACCTCTCCGAATCCAAGT	60.6	CTTTTGCAGTCTCCCCCTTT	64.2	TD 60-55	RNA POLYMERASE II TRANSCRIPTIONAL COACTIVATOR KELP
MGAES-24	13248094	TGGAAGAACAAAAGGCCAAA	64.3	AGTTCCTTGCCGTCCTTTTT	63.7	TD 60-55	RNA POLYMERASE II TRANSCRIPTIONAL COACTIVATOR KELP
MGAES-25	11206836	TCGCTAATTCTACCTCCTTATTATCT	60.4	GGAGCAGTTGACCAGCATA	61.5	TD 60-55	METACASPASE 1
MGAES-26	13244093	GAGGAGGCTGTGGTTGAAGA	64.4	ATGGTGACCCTGCTTACA	59	55	ALPHA NAC
MGAES-27	13351809	GTCTGGGCTGGCGTACA	63.7	CCCAGCTACATAACCCAA	58.5	55	ZINC FINGER CCCH DOMAIN-CONTAINING PROTEIN 67
MGAES-28	21094706	GATGTTGAGAGTGGCAACGA	63.9	CAAAACCTCTGGTGGGAAGA	63.9	TD 60-55	UBIQUINOL-CYTOCHROME C REDUCTASE IRON-SULFUR
MGAES-29	11201776	CTTGCTGATGCGATTGTTGT	63.8	GGGTCCGGTACTTGCTTTTA	62.7	TD 60-55	PROTEIN RALF-LIKE 33
MGAES-30	11201960	ATGAGCACTTCTCCGCAACT	63.9	CAATGCGAATTGATCCAACA	64.4	TD 60-55
MGAES-31	11202170	TTCTCCTTCATTGCGTTGT	60.8	CCCAAGGTTAATGGGATTCA	63.3	TD 60-55
MGAES-32	13244192	TTCTCCTTCATTGCGTTGT	60.8	CCCAAGGTTAATGGGATTCA	63.3	TD 60-55
MGAES-33	13244208	TTCTCCTTCATTGCGTTGT	60.8	CCCAAGGTTAATGGGATTCA	63.3	TD 60-55
MGAES-34	11202380	AGGTCGATGTCGAACCTCA	63.4	AACATCTCCCCACTGTCT	56.8	55	NUCLEOLAR PROTEIN EXPRESSED
MGAES-35	13349936	TAACTGGCAGAGCAGCCTT	62.7	GGAGCTTTCAACACAACTCCA	64.1	TD 60-55	NUCLEOSIDE DIPHOSPHATE KINASE
MGAES-36	13244638	GCTCATAGTGGGGGTAGCAA	63.8	CACCAAATTGCTTCAACA	58.1	55
MGAES-37	11203112	CCTAGGTCTTCTTTTGTGGGTTT	63.2	CCGGCCCGTTTATAAAGAA	63.4	TD 60-55	UNCHARACTERIZED PROTEIN
MGAES-38	18100467	GAATATTCCGTCCCACGAT	61.1	CCCACAATTCCTTTTCAT	57.2	55
MGAES-39	11203161	GAATATTCCGTCCCACGAT	61.1	CCCACAATTCCTTTTCAT	57.2	55
MGAES-40	11203282	TTCTTCTTTGTTCTTCATCTTCTTCA	63.1	AGGGACAGAGGAGTTGAAA	58.8	55	PLECTIN-RELATED PROTEIN
MGAES-41	13243940	ATCCTCTGCTTCCACTTCCA	63.7	GCCAGAAAATGGCGTAAGT	61.6	TD 60-55	TRANSCRIPTION FACTOR
MGAES-42	13352549	TGTAGGAGGAGGCTGCTTGT	63.9	GAAGGCAGGCTGGAGAAA	63.1	TD 60-55	SHATTERPROOF2
MGAES-43	11203826	ATTCCTAGTGCTTGCCTT	56.4	AACATCAATCCAAGCCGAA	63	55
MGAES-44	11203880	TCGCTTCCCTTATCTGCAT	62.3	GCACCAGCCTTTGACATTTT	63.9	TD 60-55	24-STEROL C-METHYLTRANSFERASE
MGAES-45	11207560	TCGCTTCCCTTATCTGCAT	62.3	GGCAGACCCAGACAAAGTT	61.7	TD 60-55	24-STEROL C-METHYLTRANSFERASE
MGAES-46	13248684	CAAGCGTTCCATTCCATTT	62.4	TCGGTTACGATCACCTCCT	62.1	TD 60-55	DEHYDRIN 2
MGAES-47	13356432	GTTCGATTTCATGGGGAAGA	63.7	TGGCTCATCGCACTTCTCTA	63.7	TD 60-55	DEHYDRIN 2
MGAES-48	11204307	TTCCTCGTTTCGCTCCTTTA	63.6	GTGAGCCACCAGAGAGAA	59	55	BETA-ALANINE-PYRUVATE AMINOTRANSFERASE
MGAES-49	13351156	TGAATGGAGCTGTCGAAGT	61	TTGGTTGCACTACCATTCCA	61.8	TD 60-55	UNCHARACTERIZED PROTEIN
MGAES-50	13247782	GTGCCGTAGCAAACCCATTA	64.5	CAACGAAAAAGAAACGAACGA	63.8	TD 60-55	UNCHARACTERIZED PROTEIN
MGAES-51	18099468	TGAATGGAGCTGTCGAAGT	61	TTGGTTGCACTACCATTCCA	63.9	TD 60-55
MGAES-52	21103873	AACTGATGTCACCCCTGCT	62.2	GGTTCTCCATGTCTTTCTTTCA	63.1	TD 60-55	UNKNOWN [GLYCINE MAX]
MGAES-53	21100261	AAGGGGGCCTTTTTGTTTTT	64.3	TACACTCCGCAGTTGCAGT	62.2	TD 60-55	PREDICTED: HYPOTHETICAL PROTEIN [VITIS VINIFERA]
MGAES-54	21101460	AAAAATCGCCGAGTCACACT	63.5	AATGAGAGAAGCGGCTTGA	62.6	TD 60-55	UNCHARACTERIZED PROTEIN
MGAES-55	21095665	GCAGCTCCCAAAATGGTACT	62.9	CCCTTGCCCTTAATGAAAA	62.5	TD 60-55
MGAES-56	21089193	AACATGGTGGAAACGACACA	63.9	CAGGACAAGCCAATGAAACA	63.6	TD 60-55
MGAES-57	11204533	TAAAGCTCCCACTTCCTCCA	63.6	TTGGAGATTACGCGACCTT	62.2	TD 60-55	PEPTIDYL-PROLYL CIS-TRANS ISOMERASE
MGAES-58	11204566	CCCGACAGAAAAAGGTCAAA	63.8	TTTGAAGTGGTCGGCTTTTT	63.4	TD 60-55	SWIB MDM2 DOMAIN-CONTAINING PROTEIN
MGAES-59	13352659	TGCTTATTTCGGCCTTGTTT	63.2	CCAACACCACAACCCTCTTT	63.7	TD 60-55
MGAES-60	13248105	GGGGAACAAGAAAAGCAACA	63.8	TTTCCTTTTTAATTTTTACTCATTT	57.2	55	PROTEIN PHSOPHATASE-
MGAES-61	11205215	AGCTGCCCAAGGAGAAAAA	63.7	TTGAAGGACTTCCAGGGTGT	63.5	TD 60-55
MGAES-62	21100292	GCAAGCTGGTACCATCCGTA	64.8	CGGTTGACATGAGGAACAT	61	TD 60-55	EUKARYOTIC INITIATION FACTOR 5A
MGAES-63	13351802	AACGAGATGGTGTGGTGGTT	64.3	TGTTCTCGTCTGAAAAAGTAAACAA	62.6	TD 60-55	NUCLEIC ACID BINDING PROTEIN
MGAES-64	11205604	CCGATTCCCAAACCTTCTT	62.7	CAAGCCCTGAAACCATTCT	61.6	TD 60-55	PROTEIN
MGAES-65	13247323	GGTTTAATTTTGGGCCATT	60	GGCCCATAACAAAAACCAAA	63.2	TD 60-55
MGAES-66	11206234	TTTTCCTTCAAAAGCCCTCA	63.4	TTTTCTCCCCACATTCAT	57.7	55	DNA-BINDING STOREKEEPER TRANSCRIPTIONAL REGULATOR
MGAES-67	13245987	CGAAGAGGACGAGGAGTTGT	63.4	ATCAATCCGTTGGCGTTTA	62.8	TD 60-55	DNA-BINDING STOREKEEPER TRANSCRIPTIONAL REGULATOR
MGAES-68	11206696	GGTCATCGTCTCCATTTT	57.3	TAAGTGTCACGCCTCCTCCT	63.7	55
MGAES-69	11206961	CACGTAAAACAGAAAATTAAAATGGA	62.7	CCCGTGATGGCTTGAAAATA	64.5	TD 60-55
MGAES-70	11206970	GGAAGGAAGAGCTGAATT	55.8	GGGCTCAGGATGTTGGAGTA	64	53
MGAES-71	18099255	CCCACCCTCTCTCTCTCTT	59.9	TATGGCCTTGCTTCTTCT	57.5	55	PROTEIN PHOSPHATASE 2C 9
MGAES-72	11207916	AAATTGTTCAAAGAAAGATGCACA	63.4	CCATGGGTATGGATTTCTTCA	63.3	TD 60-55	CYTOCHROME C OXIDASE POLYPEPTIDE
MGAES-73	21102439	GGTCAACCAAGGTTTCGAAGT	64	GGCTTCGGATTTGTCAATCT	62.9	TD 60-55	ADP-RIBOSYLATION FACTOR-LIKE PROTEIN
MGAES-74	11208373	AACCCTTCTTTTCCCCCTTT	63.6	TGTAAGCTTTGCCATGTT	56.7	55	CYSTEINE PROTEINASE
MGAES-75	7623587	GGCACGAGTTTCTCTCCAA	63	TTGGATTACCCCAGGATTT	60.5	TD 60-55	PAPAIN-LIKE CYSTEINE PROTEINASE
MGAES-76	18100573	CAACACCGACTTCCACGA	63.6	TGCTGTTACTGGGGTTGTT	60.6	TD 60-55
MGAES-77	11208727	GGCAAGCTCCATCCAAT	61.2	CACGATGGTCATCTCGTTGT	63.7	TD 60-55	FRUCTOSE- -BISPHOSPHATASE
MGAES-78	13243667	GTTTGACCGCAAACTGACA	62.4	GGCGGATAATTGGTGCTTAAT	63.5	TD 60-55	ACTIN
MGAES-79	21103058	GCCTTTATATCCACGGCTT	60.5	CTGGTAACGTCAAGGGAA	58.6	55
MGAES-80	13246712	GAGGTCAAGGGAGATGGTCA	64.1	TTTCTCCCAAGGGTTCTTGA	63.4	TD 60-55	UNCHARACTERIZED PROTEIN
MGAES-81	13349693	GGGGCAGACATAAACTGA	58.5	TCACCTTGAACCCATCATCA	64	55	HYPOTHETICAL PROTEIN RCOM_0530890 [RICINUS COMMUNIS]
MGAES-82	21103265	TGATGATGGGTTCAAGGTGA	64	CACCAACCTCCTTCTTCCAA	63.9	TD 60-55	UNCHARACTERIZED PROTEIN
MGAES-83	11209973	TGACGATCGAGAACACCTT	60.9	CGTCGTCATCACTGTCGTCT	64.1	TD 60-55
MGAES-84	13354958	TACGGAGTTACGTGGGGGTA	63.9	CCATTTGGATTTTGCTCTGA	62.5	TD 60-55	HYPERSENSITIVE-INDUCED RESPONSE PROTEIN
MGAES-85	13353230	AACTGACGCCACAGTTGAAA	63.3	TCCTCTTTTGTGCTCCCACT	63.7	TD 60-55
MGAES-86	13352711	TCTGTTTGCCATTTGCCTTA	63	CAACAGCCGGTACCTCTTCT	63.1	TD 60-55
MGAES-87	13351199	GAAACGGTAGCAGAGCCAGT	63.3	GCTTGAGCTTCAGCTGGTTT	63.5	TD 60-55
MGAES-88	13351451	CATTGAGCCATGAACACT	56.9	GACTCCAGCCACCCATT	61	55	PLASMA MEMBRANE INTRINSIC PROTEIN
MGAES-89	13246045	TGGCAGAGGAGGAGTAAAACA	63.6	GTTCTAACAATGCCGGGAAA	63.6	TD 60-55
MGAES-90	13247505	TTGAAGGCGTACCTTAGCAA	62.2	GACGGAGATCTGAGGCAGA	63.3	TD 60-55	PROTEIN
MGAES-91	21098697	AAGGTGGAGAGGCAGAACAA	60.3	AAGGTGGAGAGGCAGAACAA	63.7	TD 60-55	UNCHARACTERIZED PROTEIN
MGAES-92	21100949	ATTTCGATGGAGCAAAGGAA	63.3	AAACAAAACGCAGAGCAA	59.6	55
MGAES-93	13244474	GGTTTGTGTGAACTGCCTGA	63.8	AATGCAAGATCCCTCTTT	56.1	55
MGAES-94	21095273	TTGTTCCTTTGGCTCTGTGA	63.4	CCCGCATCGTCATTAACTTT	63.6	TD 60-55	UBIQUINOL-CYTOCHROME C REDUCTASE CYTOCHROME C1 SUBUNIT
MGAES-95	13244676	CTCACTGTTGGGGAAGCTGT	64.3	TGTCAGTAAGGGGACGAACA	63.1	TD 60-55	SULFATE TRANSPORTER
MGAES-96	21103581	CCAGGAAGCTCATCAACCAT	64	CCAGTGAAAGGGCATTTCTT	62.9	TD 60-55	40S RIBOSOMAL PROTEIN S11
MGAES-97	13351288	TTCGAGTTCGGGATTTCAT	62	TGAGACCGATCCGTATA	54.5	53	SNAKIN-1
MGAES-98	13354068	GGGAACAAACACGAGTGT	58.4	ACCCAAAGGAAAACAACA	57.9	55	SNAKIN-1
MGAES-99	13244963	AAATTTGGATGGTGTGATTTT	59.6	CCACTGCAATTCCCAGATT	62.5	55	UNCHARACTERIZED PROTEIN
MGAES-100	13244934	GGTGTTAAGGTGGAGCAGGA	64	ATTTTATGGGTGGGGGAA	62.6	TD 60-55
MGAES-101	21102782	CAGCCTCAGGGTGATGTCTT	64.3	ATTTGCCACTGCATGCTTTT	64.3	TD 60-55	MADS BOX
MGAES-102	13244971	CATCATCTTCGCCTTTCA	59.9	AAATCCGGGTGGTGAAAAA	63.9	TD 60-55	INDOLE-3-ACETIC ACID-AMIDO SYNTHETASE
MGAES-103	13245043	CGCCCAAAAATGAGTGAAGT	63.8	ATCTTCGGTCTCCATGTT	56.8	55	PROTEIN KINASE CHLOROPLAST
MGAES-104	13354943	GGGTCTCCACCAGATTCAGA	64.1	CGGTGTTCTTCGACTGATGA	63.9	TD 60-55	UNCHARACTERIZED PROTEIN
MGAES-105	13245375	GGCGTTTGTGTTGGAAGTTT	63.7	CCTAAACGACAGCGTTACCA	62.6	TD 60-55	ANTHRANILATE N-BENZOYLTRANSFERASE
MGAES-106	13245411	CAGTTCTTGGGGAAGAAGGA	63.1	CGAAACCGACATACTCAACAA	63.6	TD 60-55	CYTOCHROME B5
MGAES-107	21098180	TGACTTGGGACTCAATGCA	63	TGCTCCAAATGGAGTGTCAA	64.3	TD 60-55	LATE EMBRYOGENESIS ABUNDANT PROTEIN LEA14-
MGAES-108	13353112	TGGGACATGATTAGGGGAAA	63.9	AAGAAGCTCAAGGGGACCAT	63.8	TD 60-55	LATE EMBRYOGENESIS ABUNDANT PROTEIN LEA14-
MGAES-109	21098188	CACCCAAACAAGGTATTCA	58.3	GCTGAGAGCAACATGAACGA	64.2	55	BETA CHAIN
MGAES-110	18098953	CACCCAAACAAGGTATTCA	58.3	GCTGAGAGCAACATGAACGA	64.2	55	BETA CHAIN
MGAES-111	18101184	TGGAAAGACCTTTGCTTGCT	63.7	GGATCCCTTGAGGCATTA	60	TD 60-55	GRAS FAMILY TRANSCRIPTION FACTOR
MGAES-112	13245808	GCGGCAGCTTCTCTGTATTT	63.3	GGTGGGTGAGAGCTGAGTT	61.9	TD 60-55	HYPOTHETICAL PROTEIN VITISV_000979 [VITIS VINIFERA]
MGAES-113	13245932	GGTTACGGAGTCGGAGTCA	62.7	CCCTGTTGCTTTCCTCTCT	61	TD 60-55	SEC14 CYTOSOLIC FACTOR FAMILY PROTEIN
MGAES-114	13246027	GAAGGGGAAGCTGGTTCATA	62.9	TGAGATGGAGCAGGGCTAGT	63.9	TD 60-55	ZIM MOTIF FAMILY PROTEIN
MGAES-115	18101381	ATGAGCAATGTTGGTGAGGA	63.1	GCCAAAGGGTTATGGACTA	59	55	PROTEIN
MGAES-116	18101383	TGTCAGCCATTTCCTTAAT	57.1	TCCATCTCCCTCTCATTT	56.9	55	METHYL ESTERASE 17
MGAES-117	13356420	CTTGGGGAACCAAAGACTT	60.5	ATCTCCTTGTTGGCCTTCT	60.2	TD 60-55	UNCHARACTERIZED PROTEIN
MGAES-118	13246590	CCTCCAAATCCCCTCTTCT	61.9	CGTTTTGGTCTGGGTATT	57.3	55	2-DEHYDRO-3-DEOXYPHOSPHOHEPTONATE ALDOLASE 3-DEOXY-D-ARABINO-HEPTULOSONATE 7-PHOSPHATE SYNTHETASE
MGAES-119	13246607	GCCGGGAAGATAAGCTACAA	62.9	GCGTCTCACACCGTCTCTCT	64.7	TD 60-55
MGAES-120	13246762	GAGAAGACCCGATTCACT	56.5	CAAGGGAGAACTCGGAGAAA	63.2	55
MGAES-121	21095158	GCTGTAGCTGGTGACAACGA	64.1	AAAACGGTGCCTATGTCT	57	55
MGAES-122	13247162	GCAGCCTCCACTTGTTTTCT	63.3	CTCAAGTTCATGGGGTCT	57.4	55	URIDYLATE KINASE
MGAES-123	18098901	ACGAAGAAAAGAGACTGGAAACT	61.2	CCCCTATTTAAATTTATAAAAATCA	57.3	55	GLUTAMINE SYNTHETASE
MGAES-124	13356974	TTCGAGTGTTGGGAGTAGGT	61.1	CTGTTCCTTCTGTCCCTT	56.6	55	RIBOSOMAL PROTEIN S27
MGAES-125	21103675	CTGTCCATTTGTGCTGCTGT	64	ATGTCCATAGCCCAACAA	58.8	55
MGAES-126	13247964	TCTCTCTGTCTCCCCCTTCT	61.9	CGTGTCCGAAACTTCCTA	58.8	55	CMP-2-KETO-3-DEOCTULOSONATE (CMP-KDO)
MGAES-127	13353140	CGCCGTCTTCTTAGTCAA	59.1	TGAAAAATAGGACCGGAA	58	55	RAR1 PROTEIN
MGAES-128	13248465	CGGCAACACTTCCTACCACT	64	CACCCACTTCTTTGCCTTT	61.6	TD 60-55	LIPID BINDING
MGAES-129	13248471	TCCTCTCCTGAAATCCCAGA	63.7	TGTTCTCATCGACCAATCCA	64.2	TD 60-55	PROTEIN
MGAES-130	13248520	GGCTGGTCACCATTCTCATT	63.9	TCAAAACTTCTTGTTGCTTTCA	61.3	TD 60-55	UNCHARACTERIZED PROTEIN
MGAES-131	18100156	GGAAACCACACCATCAGA	59.4	TGTGTCTCCGGTACATTCACA	64.1	55
MGAES-132	13248556	CGATTCGAATTTAGCCTT	56.9	CCATCAGAAATTAAACACTAGC	61.4	55	PROLINE TRANSPORTER 2
MGAES-133	13248680	AACAAACCTTCTGCGTTTCT	60.3	TGGAAACGCTACCCACTACA	63	TD 60-55
MGAES-134	13349514	TGCGGAAGCTAAACCATTCT	63.5	AAATACAAGCCATGGGAA	57.9	55	PROTEIN
MGAES-135	13349536	AACCCTCCCCAATCTCCTAA	63.4	CCACCAACCAGATCTTCACA	63.6	TD 60-55	YIPPEE-LIKE PROTEIN
MGAES-136	13349784	GGCCCGGAAAATAAGTTGT	62.5	TTCCCTTTGCCTCAAATGA	63.1	TD 60-55
MGAES-137	13351744	GGGTCCTTACAAGCCTCCT	62	AACTTACCATCCACCCCACA	64	TD 60-55	S-ADENOSYL-L-HOMOCYSTEINE HYDROLASE
MGAES-138	13350058	GGGTCCTTACAAGCCTCCT	62	ATCCACCCCACACACAAACT	64.1	TD 60-55	S-ADENOSYL-L-HOMOCYSTEINE HYDROLASE
MGAES-139	13351044	GCTGCTCTTCACCTTGGAAA	64.3	CATCCCGTTGTATGGTTCCT	63.5	TD 60-55	S-ADENOSYL-L-HOMOCYSTEIN HYDROLASE
MGAES-140	13350177	CCGAAAAGACCTGGCTAAGA	63.1	TCGTCGTTGTCCTTCAGCTA	63.5	TD 60-55	PHOSPHATIDYLINOSITOL N-ACETYGLUCOSAMINLYTRANSFERASE SUBUNIT P-LIKE PROTEIN
MGAES-141	18099137	CAAACGCCTTGTTTTTGTGA	63.5	CGCCTGGTTACTTGGATGAT	63.7	TD 60-55	PROTEIN
MGAES-142	21089862	TCTCTTCCTTTGAATGATGAAAAT	61.6	TTCGGGTCAGGGTTTAAAT	60.7	TD 60-55	BETA-KETOACYL-COA SYNTHASE FAMILY PROTEIN
MGAES-143	21098784	TCTTCAAATCAACACACAATTAAACA	63.1	AAGGTGGCCACTGTTTCTT	61.1	TD 60-55	BETA-KETOACYL-COA SYNTHASE FAMILY PROTEIN
MGAES-144	21103946	CCCACATTTTCTTTTACCACAA	62.3	TTGGAAACATGAATCTCAAACA	61.8	TD 60-55
MGAES-145	13350469	CTGTGTGGACTCTGGGGATAA	63.8	GATGACATGACCACGACT	56.5	55	TYPE-A RESPONSE REGULATOR
MGAES-146	13350790	TTCAAGTGGGTTCCAGTT	57.9	AAAATGGCGTGCTTGAAAT	62	55	CYTOCHROME P450 MONO-OXYGENASE SUPERFAMILY
MGAES-147	21100923	CCATTTCCTCCTATCTCAT	55.4	CATTTTCACCGCACGAGT	62.4	55	CYTOCHROME P450 MONO-OXYGENASE SUPERFAMILY
MGAES-148	13355576	CCGGATTTGACCGAGACATA	64.7	GGCGTGCTTGAAATACATGA	63.5	TD 60-55	CYTOCHROME P450
MGAES-149	21092544	GAGTGACAATGGAAGCTGGA	62.9	CCTTTGGAACGATCAAGT	57.5	55	PROTEIN
MGAES-150	13350822	CGATCACATGGTCTTTGACA	62.2	TTATGGCAAGGATGTTGGAA	62.8	TD 60-55	UNCHARACTERIZED PROTEIN
MGAES-151	13356950	TCTCGTGCCGCAAAATAATA	62.9	GGTGCTTCAGGCATGATTCT	64.1	TD 60-55	GH3 FAMILY PROTEIN
MGAES-152	13356951	TCGTGCCGCAAAATAATAGA	62.9	GCAGGGTTTTCGTGTTCTT	61.7	TD 60-55	GH3 FAMILY PROTEIN
MGAES-153	13351108	CATCCATTTGGTCTATCAAACA	61.1	CAGCGTTTGAAGTCACAT	57.1	55	GH3 FAMILY PROTEIN
MGAES-154	13351111	TTCCCAATTATTCACCTTCCA	62.9	TCTGTGACTGTGGTCCCTT	60.8	TD 60-55	RNA POLYMERASE SIGMA FACTOR
MGAES-155	13351209	GCGGGTTACTCTCAACCAAA	63.8	TTCCATCTCCTTCTCCCTCA	63.7	TD 60-55	NASCENT POLYPEPTIDE ASSOCIATED COMPLEX ALPHA CHAIN
MGAES-156	21091704	CCGACCAAGAGATCGAAGA	63	TTTCACTTCGGCTTTGCTTT	63.6	TD 60-55	NACA_PINTA AME: FULL=NASCENT POLYPEPTIDE-ASSOCIATED COMPLEX SUBUNIT ALPHA-LIKE PROTEIN SHORT=NAC-ALPHA-LIKE PROTEIN AME: FULL=ALPHA-NAC-LIKE PROTEIN
MGAES-157	13351433	TGGGAATGTTTTCCCTCTGT	63.2	CACATGGCTTAGTTCCATTTGA	63.6	TD 60-55	PROTEIN
MGAES-158	13351696	CGCTGCCGTACTGTTCTCTA	63.1	GATCTCGTGGAGCCAAAAT	61.6	TD 60-55	CALCIUM-DEPENDENT PROTEIN KINASE
MGAES-159	13351867	GAAAATCAACTTCAAATGCCAAT	62.7	AAGCTTGCGGAGTTTGGTAA	63.5	TD 60-55	GLUTATHIONE S-TRANSFERASE
MGAES-160	21098144	ATCCGAGGAGTTTGGGAAA	63.3	CTGCCATGACTTGAAGCAGA	64.2	TD 60-55	DEAD-BOX RNA HELICASE-LIKE PROTEIN
MGAES-161	21094068	CCAAAGCCGAAGTCTCTCT	61.1	TTTGGGATGTGAATGAGCT	60.6	TD 60-55
MGAES-162	13353823	CACAGGCTCCAAAATCAGGT	64	CCCAGAAAACCACAATCCA	63.4	TD 60-55	PROTEIN
MGAES-163	13353854	GTCGAAAAGATCCCGCTT	61.7	AGACCCTTTCCCAATCTGCT	63.8	TD 60-55	ATP BINDING
MGAES-164	13354084	CGCCTTTCACTACCCCATT	63.7	GTGGATCGAGTGCCTTCTT	61.8	TD 60-55	50S RIBOSOMAL PROTEIN L1
MGAES-165	21090953	TCCTCGAATTCACTCTTTCT	58	TGGTGGTGGTGGTGGTAGTA	63.8	55	UNCHARACTERIZED PROTEIN
MGAES-166	18100737	TGTCCCACCACCTCTTCTT	62.2	AGCACACAAACAGCAACT	56.7	55
MGAES-167	21089419	GTGAAGGGGAGGGGTTTTTA	63.7	TGCACTGAAGATTGATCCAAA	63.1	TD 60-55
MGAES-168	13354734	GTGAAGGGGAGGGGTTTTTA	63.7	TGCACTGAAGATTGATCCAAA	63.1	TD 60-55
MGAES-169	13355048	GGACTGCTACTTCGGCTTGT	63.3	TGATTGGCAGAGGCATCATA	64.2	TD 60-55	TRANSCRIPTION FACTOR
MGAES-170	18099888	CAGGTAGAGTGGGGGTCAA	62.6	CCTATTGGCCTCAAGAGATGA	63	TD 60-55	NAC DOMAIN IPR003441
MGAES-171	21096965	GATTCTCGGTCGGTAATT	56.4	CAAAGAAAGGCGTTTGTGGT	63.8	55	RNASE L INHIBITOR-LIKE PROTEIN
MGAES-172	13356158	TCGATTGCTAACTCGCTCAA	63.5	AGGAAGCAACACCCCAGAAT	64.6	TD 60-55	BSD DOMAIN-CONTAINING PROTEIN
MGAES-173	13356173	TCGATTGCTAACTCGCTCAA	63.5	AGCAACACCCCAGAATTGA	63.1	TD 60-55	BSD DOMAIN-CONTAINING PROTEIN
MGAES-174	13356618	TGCACACATATGCCTAACT	56.6	CGTGAATTGAACCAAGTGGA	63.5	55	PHOSPHOETHANOLAMINE N-METHYLTRANSFERASE 3
MGAES-175	21095328	CATTCTCCGGCAGTTTGAAT	63.8	CCCTTTGCATTCACGACTTT	63.8	TD 60-55	CYTOSOLIC CLASS I SMALL HEAT SHOCK PROTEIN 3B
MGAES-176	21100312	TCCAGCACCAGCAGATACA	63.2	CCTTGGGTTCCTGAACCTTT	64	TD 60-55	GEMINIVIRUS REP-INTERACTING MOTOR PROTEIN
MGAES-177	21095944	TGTCACGTTCGGTGTTTTGT	64.1	GCGGAATGCTTCAAGCTAA	62.9	TD 60-55
MGAES-178	21100648	TCAGCACGTCTGGAAGTA	57.9	TCCATAGACCGGCTTGTTT	62	55	CALCINEURIN B-LIKE PROTEIN
MGAES-179	21103237	AGCCCACATATGCCAATTT	61.7	AAAGAGTTTACCAAAGGTGATT	57.3	55
MGAES-180	21100644	ATTGACCCAAATGCCAGAAT	63	TGAAAAAGAGAGGGCTGGTT	62.6	TD 60-55	UNNAMED PROTEIN PRODUCT [VITIS VINIFERA]
MGAES-181	21089472	GCATCCCAAATCGAAAGAGA	63.9	AAGGAAATGGAGATGCCAAA	63.2	TD 60-55	URIC ACID DEGRADATION BIFUNCTIONAL PROTEIN TTL
MGAES-182	21090216	GACAAATGGGTTCACCAA	59.3	CGTTGTTGAAAGGTGGGTTT	63.6	55	B-BOX TYPE ZINC FINGER-CONTAINING PROTEIN
MGAES-183	21090457	TCTCTAAAAGCTCTCATTCTCT	55.7	GCTTGCCACCTGTTTTCTT	61.8	55	NITRATE-INDUCED NOI PROTEIN
MGAES-184	21090641	AGCCCCACAAAACCCTAAA	63.1	TTGGGTGAGGAAAGAATT	56.9	55	UNCHARACTERIZED PROTEIN
MGAES-185	21090769	GGTGATTTTTCTTGCGATTCA	63.7	ACTCCAATCGGCTACCACA	63.1	TD 60-55
MGAES-186	21090882	ACCATGGTGCTTGACGATCT	64.5	TCATCAAGACATGCCAACTCA	64.3	TD 60-55	PROTEIN
MGAES-187	21091044	ACATTCTCCACCACCACCA	64.1	CGGTGATGGCGTGTACTCTA	63.7	TD 60-55
MGAES-188	21091276	CCCGGAATCTGAAAGACAA	62.6	TTTACCAGGGATCGTGCAAT	64.1	TD 60-55	UBIQUITIN-CONJUGATING ENZYME E2 I
MGAES-189	21092804	TCTGGGATGATTGTGTTTTCA	62.9	TCGAGAGGAATTTGTTGTCTGA	63.6	TD 60-55
MGAES-190	21091316	CCTCCTGCCTCAATTTCAGA	64.2	TTCCCTGGAAAATCAACCTT	62.1	TD 60-55
MGAES-191	21092868	GAAGCAAGGGGATTGAGTT	60.6	AAATTTTCCCAGTCGGTTGA	63.1	TD 60-55
MGAES-192	21093002	TCAATTGTTGCAGGTCAT	57.4	GTTTCATAACTGGCGGCTT	61.6	55
MGAES-193	21101876	TCTTTCAATGGCAATGGTGA	64	TCGACAACGGTGAAATGAA	62.8	TD 60-55	GLUCOSE-6-PHOSPHATE DEHYDROGENASE
MGAES-194	21101926	TTTACCAAGCCCAATTTCCA	63.9	TTTAGACTTTGGGGGCATGA	64.2	TD 60-55	UNCHARACTERIZED PROTEIN
MGAES-195	21093376	TGAGCCCTCTCCTAAAAGCA	63.8	AAATGCTCCTTAAGATCCAT	56.7	55
MGAES-196	21093415	GCGTTATGGGAGGAGATTCA	63.8	GGTCAGGATCATTTCGAT	57.2	55	LIPID BINDING
MGAES-197	21093700	AACGGAGAGGAGGTTCAA	59.8	TGCTCTATGCCCAGATCT	58.4	55	DEAD-BOX ATP-DEPENDENT RNA HELICASE 3
MGAES-198	21093745	CGAACTTCCAGTTCCACCAT	63.8	GCAAAATCCGATGAAAGCAT	63.7	TD 60-55	RIBULOSE-PHOSPHATE 3-EPIMERASE
MGAES-199	21093918	TGGCAGATAGTCTTGCCAAA	63.3	GGAAATTTCAATCCTCACT	55.4	55
MGAES-200	21100776	TAATCTTTGGGGTGGCTTGA	64.2	GCACATCACCCGTATTTT	58.3	55	EUKARYOTIC TRANSLATION INITIATION FACTOR 3 SUBUNIT 12
